# Supplementary material for: Annotation of cell types (ACT): a convenient web server for cell type annotation
Source: Genome Med. 2023 Nov 3;15:91. doi: 10.1186/s13073-023-01249-5 (PMC10623726; doi:10.1186/s13073-023-01249-5)
Supplement: Supplementary file 3 — Additional file 3: Table S1. Manual inspection and correction of originally incorrectly annotated clusters across five datasets. Table S2. The major-cell-type catalog used for mapping cell types to a unified level. [file 13073_2023_1249_MOESM3_ESM.xlsx]

## Sheet: Table S1
Table S1: Manual inspection and correction of originally incorrectly annotated clusters across five datasets
Dataset(Tissue)	Cluster	Replace_with	Type
Tabula_Bladder	Myofibroblast cell		mix_cluster
Tabula_Kidney	Macrophage		mix_cluster
Tabula_Spleen	Plasma cell		mix_cluster
human_liver	Kupffer cell_2		mix_cluster
human_liver	Kupffer cell_23		mix_cluster
human_liver	Kupffer cell_25		mix_cluster
Tabula_Bladder	Natural killer cell		mix_cluster
Tabula_Muscle	Pericyte cell		mix_cluster
Tabula_Bone_marrow	CD4-positive, alpha-beta T cell	Naive T cell	original_wrong
Tabula_Lung	Basophil	Mast cell	original_wrong
Tabula_Lung	Respiratory goblet cell	Club cell	original_wrong
Tabula_Lung_Trachea	Goblet cell	Club cell	original_wrong
Tabula_Muscle	Mesenchymal stem cell	Fibroblast	original_wrong
human_liver	Natural killer cell;Mature NK T cell;T cell_18	Monocyte	original_wrong
mouse_lung	Lung goblet cell	Club cell	original_wrong
Tabula_Spleen	Naive thymus-derived CD8-positive, alpha-beta T cell	CD8-positive, alpha-beta cytotoxic T cell	original_wrong
human_pbmc_8k	Platelet	Megakaryocyte	original_wrong
Tabula_Lung_Trachea	Connective tissue cell		too_general
Tabula_Lung_Trachea	Secretory cell		too_general
Tabula_Lymph_node	Innate lymphoid cell		too_general
mouse_lung	Proliferating fibroblast		too_general

## Sheet: Table S2
Table S2: The major-cell-type catalog used for mapping cell types to a unified level.
cell type	major cell type
Acinar cell	Acinar cell
Mucous acinar cell	Acinar cell
Pancreatic acinar cell	Acinar cell
Seromucous acinar cell	Acinar cell
Serous acinar cell	Acinar cell
Amacrine cell	Amacrine cell
Anterior segment cell	Anterior segment cell
Astrocyte	Astrocyte
Activated B cell	B cell
Atypical B cell	B cell
Atypical memory B cell	B cell
B cell	B cell
B-1 B cell	B cell
B-2 B cell	B cell
CD38-positive B cell	B cell
Centroblast	B cell
Circulating B cell	B cell
Class switched memory B cell	B cell
Double negative memory B cell	B cell
Early pro-B cell	B cell
Follicular B cell	B cell
Follicular helper B cell	B cell
Germinal center B cell	B cell
IgA memory B cell	B cell
IgA plasmablast	B cell
IgA-positive secretory B cell	B cell
IgG plasmablast	B cell
IgM plasmablast	B cell
Ig-producing B cell	B cell
Immature B cell	B cell
Immature transitional B cell	B cell
Large pre-B cell	B cell
Marginal zone B cell	B cell
Marginal zone B cell of lymph node	B cell
Marginal zone B cell of spleen	B cell
Mature B cell	B cell
Mature naive B cell	B cell
Memory B cell	B cell
Memory B cell precursor	B cell
Naive B cell	B cell
Plasma B cell	B cell
Precursor B cell	B cell
Pro-B cell	B cell
Regulatory B cell	B cell
Small pre-B cell	B cell
Synovial B cell	B cell
T1 B cell	B cell
T2 B cell	B cell
Transitional stage B cell	B cell
Unswitched memory B cell	B cell
Bipolar neuron	Bipolar neuron
Cone retinal bipolar cell	Bipolar neuron
OFF-bipolar cell	Bipolar neuron
ON-bipolar cell	Bipolar neuron
Rod bipolar cell	Bipolar neuron
Type 1 cone bipolar cell (sensu Mus)	Bipolar neuron
Bone cell	Bone cell
Bone-specific cell	Bone cell
Osteoclast	Bone cell
Osteocyte	Bone cell
Brush cell	Brush cell
Intestinal tuft cell	Brush cell
Cap cell	Cap cell
Artrial cardiac muscle cell	Cardiac muscle cell
Cardiac muscle cell	Cardiac muscle cell
Cardiac pacemaker cell of sinoatrial node	Cardiac muscle cell
Immature cardiac muscle cell	Cardiac muscle cell
Mature cardiac muscle cell	Cardiac muscle cell
Mesothelial cell of epicardium	Cardiac muscle cell
Myocyte of atrioventricular node	Cardiac muscle cell
Myocyte of sinoatrial node	Cardiac muscle cell
Regular atrial cardiac myocyte	Cardiac muscle cell
Regular ventricular cardiac myocyte	Cardiac muscle cell
Ventricular cardiac muscle cell	Cardiac muscle cell
Cardiac muscle myoblast	Cardiac muscle myoblast
Cardiac myoblast	Cardiac myoblast
Cardiac progenitor cell	Cardioblast
Cardioblast	Cardioblast
Activated CD4-positive, alpha-beta T cell	CD4-positive, alpha-beta T cell
CD4+ IFN- responsive T cell	CD4-positive, alpha-beta T cell
CD4-positive, alpha-beta T cell	CD4-positive, alpha-beta T cell
Proliferating CD4-positive, alpha-beta T cell	CD4-positive, alpha-beta T cell
Resting CD4-positive, alpha-beta T cell	CD4-positive, alpha-beta T cell
Activated CD8-positive, alpha-beta T cell	CD8-positive, alpha-beta T cell
CD8-positive, alpha-beta T cell	CD8-positive, alpha-beta T cell
Proliferating CD8-positive, alpha-beta T cell	CD8-positive, alpha-beta T cell
Tissue-resident CD8-positive, alpha-beta memory T cell	CD8-positive, alpha-beta T cell
Cell of skeletal muscle	Cell of skeletal muscle
Quiescent skeletal muscle satellite cell	Cell of skeletal muscle
Skeletal muscle fiber	Cell of skeletal muscle
Skeletal muscle myoblast	Cell of skeletal muscle
Skeletal muscle satellite cell	Cell of skeletal muscle
Skeletal muscle satellite myogenic cell	Cell of skeletal muscle
Central nervous system neuron	Central nervous system neuron
Cerebral cortex neuron	Central nervous system neuron
Cholangiocyte	Cholangiocyte
Extrahepatic cholangiocyte	Cholangiocyte
Intrahepatic cholangiocyte	Cholangiocyte
Mature cholangiocyte	Cholangiocyte
Chondroblast	Chondroblast
Articular chondrocyte	Chondrocyte
Articular chondrocyte of knee joint	Chondrocyte
Chondrocyte	Chondrocyte
Degenerative chondrocyte	Chondrocyte
Fibrochondrocyte	Chondrocyte
Fibrochondrocyte progenitor	Chondrocyte
Homeostatic chondrocyte	Chondrocyte
Hypertrophic chondrocyte	Chondrocyte
Regulatory chondrocyte	Chondrocyte
Tracheobronchial chondrocyte	Chondrocyte
Choroidal cell of the eye	Choroidal cell of the eye
Choroid plexus epithelial cell	Ciliated cell
Ciliated cell	Ciliated cell
Ciliated cell of the bronchus	Ciliated cell
Ciliated epithelial cell	Ciliated cell
Ciliated epithelial cell of esophagus	Ciliated cell
Deuterosomal cell	Ciliated cell
Early ciliated cell	Ciliated cell
Ependymal cell	Ciliated cell
Ependymocyte	Ciliated cell
Lung ciliated cell	Ciliated cell
Multi-ciliated epithelial cell	Ciliated cell
Non-pigmented ciliary epithelial cell	Ciliated cell
Pigmented ciliary epithelial cell	Ciliated cell
Claudin-low cell	Claudin-low cell
Club cell	Club cell
Corticotroph tumor cell	Corticotroph tumor cell
Activated CD8-positive, alpha-beta cytotoxic T cell	Cytotoxic T cell
CD4-positive, alpha-beta cytotoxic T cell	Cytotoxic T cell
CD8-alpha-beta-positive, alpha-beta intraepithelial T cell	Cytotoxic T cell
CD8-positive, alpha-beta cytotoxic T cell	Cytotoxic T cell
Cytokine-induced killer cell	Cytotoxic T cell
Cytotoxic T cell	Cytotoxic T cell
Adipose dendritic cell	Dendritic cell
CD103-positive dendritic cell	Dendritic cell
CD11b-positive dendritic cell	Dendritic cell
CD141-positive myeloid dendritic cell	Dendritic cell
CD141-positive, CLEC9A-positive dendritic cell	Dendritic cell
CD16-positive myeloid dendritic cell	Dendritic cell
CD1c-positive myeloid dendritic cell	Dendritic cell
Common dendritic progenitor	Dendritic cell
Conventional dendritic cell	Dendritic cell
Dendritic cell	Dendritic cell
Dendritic cell, human	Dendritic cell
Dermal dendritic cell	Dendritic cell
Dividing dendritic cell	Dendritic cell
Follicular dendritic cell	Dendritic cell
Immature conventional dendritic cell	Dendritic cell
Immature dendritic cell	Dendritic cell
Langerhans cell	Dendritic cell
Liver dendritic cell	Dendritic cell
Mature conventional dendritic cell	Dendritic cell
Mature dendritic cell	Dendritic cell
Migrating dendritic cell	Dendritic cell
Migratory DC	Dendritic cell
Migratory dendritic cell	Dendritic cell
Monocyte-derived dendritic cell	Dendritic cell
MregDC	Dendritic cell
Myeloid dendritic cell	Dendritic cell
Plasmacytoid dendritic cell	Dendritic cell
Plasmacytoid dendritic cell, human	Dendritic cell
Pre-conventional dendritic cell	Dendritic cell
Type 1 conventional dendritic cell	Dendritic cell
Type 2 conventional dendritic cell	Dendritic cell
Developing nephron	Developing nephron
Ductal cell	Ductal cell
Ductal cell of labial gland	Ductal cell
Ductal cell of parotid gland	Ductal cell
Ductal cell of submandibular gland	Ductal cell
Pancreatic ductal cell	Ductal cell
1-cell stage cell (Blastomere)	Early embryonic cell (metazoa)
4-cell stage cell (Blastomere)	Early embryonic cell (metazoa)
8-cell stage cell (Blastomere)	Early embryonic cell (metazoa)
Cystocyte	Early embryonic cell (metazoa)
Early embryonic cell (metazoa)	Early embryonic cell (metazoa)
Morula cell	Early embryonic cell (metazoa)
Ectodermal cell	Ectodermal cell
Neurectodermal cell	Ectodermal cell
Effector CD4-positive, alpha-beta T cell	Effector T cell
Effector CD8-positive, alpha-beta T cell	Effector T cell
Effector T cell	Effector T cell
EMT-like cell	EMT-like cell
Bipotent endocrine/duct progenitor cell	Endocrine cell
Endocrine cell	Endocrine cell
Folliculostellate cell	Endocrine cell
PP cell	Endocrine cell
Anterior foregut endoderm cell	Endoderm cell
Anterior visceral endoderm cell	Endoderm cell
Embryonic visceral endoderm cell	Endoderm cell
Endoderm cell	Endoderm cell
Intermediate visceral endoderm cell	Endoderm cell
Endodermal cell	Endodermal cell
Alveolar capillary type 2 endothelial cell	Endothelial cell
Aortic endothelial cell	Endothelial cell
Blood vessel endothelial cell	Endothelial cell
Blood-brain barrier endothelial cell	Endothelial cell
Brain capillary endothelial cell	Endothelial cell
Brain microvascular endothelial cell	Endothelial cell
Capillary endothelial cell	Endothelial cell
Cardiac endothelial cell	Endothelial cell
Cerebral cortex endothelial cell	Endothelial cell
Colon endothelial cell	Endothelial cell
Corneal endothelial cell	Endothelial cell
Dermal microvascular endothelial cell	Endothelial cell
Early endothelial cell	Endothelial cell
Endocardial cell	Endothelial cell
Endothelial cell	Endothelial cell
Endothelial cell of arteriole	Endothelial cell
Endothelial cell of artery	Endothelial cell
Endothelial cell of coronary artery	Endothelial cell
Endothelial cell of gallbladder sinusoid	Endothelial cell
Endothelial cell of hepatic portal vein	Endothelial cell
Endothelial cell of hepatic sinusoid	Endothelial cell
Endothelial cell of high endothelial venule	Endothelial cell
Endothelial cell of lymphatic vessel	Endothelial cell
Endothelial cell of periportal hepatic sinusoid	Endothelial cell
Endothelial cell of placenta	Endothelial cell
Endothelial cell of uterus	Endothelial cell
Endothelial cell of vascular tree	Endothelial cell
Endothelial cell of venule	Endothelial cell
Endothelial cell of yolk sac	Endothelial cell
Endothelial cell-endothelial to mesenchymal transition	Endothelial cell
Endothelial colony forming cell	Endothelial cell
Endothelial stalk cell	Endothelial cell
Endothelial tip cell	Endothelial cell
Fenestrated endothelial cell	Endothelial cell
Fibroblastic corneal endothelial cell	Endothelial cell
Glomerular capillary endothelial cell	Endothelial cell
Glomerular endothelial cell	Endothelial cell
Gut endothelial cell	Endothelial cell
Hemogenic endothelial cell	Endothelial cell
Hindlimb stylopod vein endothelial cell	Endothelial cell
Homeostatic endothelial cell of high endothelial venule	Endothelial cell
Immature endothelial cell	Endothelial cell
Late endothelial cell	Endothelial cell
Lung endothelial cell	Endothelial cell
Lung microvascular endothelial cell	Endothelial cell
Lymphatic endothelial progenitor cell	Endothelial cell
Mature endothelial cell	Endothelial cell
Microvascular endothelial cell	Endothelial cell
Ovarian microvascular endothelial cell	Endothelial cell
Peritubular capillary endothelial cell	Endothelial cell
Proliferating cardiac endothelial cell	Endothelial cell
Retinal blood vessel endothelial cell	Endothelial cell
Splenic endothelial cell	Endothelial cell
Trabecular meshwork cell	Endothelial cell
Tumor-associated endothelial cell	Endothelial cell
Umbilical artery endothelial cell	Endothelial cell
Valvular endothelial cell	Endothelial cell
Vasa recta ascending limb cell	Endothelial cell
Vasa recta descending limb cell	Endothelial cell
Vein endothelial cell	Endothelial cell
Early enterocyte	Enterocyte
Enterocyte	Enterocyte
Enterocyte of colon	Enterocyte
Enterocyte of epithelium of duodenal gland	Enterocyte
Enterocyte of epithelium of large intestine	Enterocyte
Enterocyte of epithelium proper of ileum	Enterocyte
Immature enterocyte	Enterocyte
Mature enterocyte	Enterocyte
Enteroendocrine cell	Enteroendocrine cell
Stomach enteroendocrine cell	Enteroendocrine cell
Type A enteroendocrine cell	Enteroendocrine cell
Type D cell of stomach	Enteroendocrine cell
Type D enteroendocrine cell	Enteroendocrine cell
Type EC enteroendocrine cell	Enteroendocrine cell
Type G enteroendocrine cell	Enteroendocrine cell
Type I enteroendocrine cell	Enteroendocrine cell
Type L enteroendocrine cell	Enteroendocrine cell
Type M enteroendocrine cell	Enteroendocrine cell
Type N enteroendocrine cell	Enteroendocrine cell
Type S enteroendocrine cell	Enteroendocrine cell
Type X enteroendocrine cell	Enteroendocrine cell
Early epiblast cell	Epiblast cell
Epiblast cell	Epiblast cell
Late epiblast cell	Epiblast cell
Adrenal medulla chromaffin cell	Epithelial cell
Adult peritubular myoid cell	Epithelial cell
Adult Sertoli cell	Epithelial cell
Airway cell	Epithelial cell
Alveolar capillary cell	Epithelial cell
Ameloblast	Epithelial cell
Anorectum goblet cell	Epithelial cell
Basal cell	Epithelial cell
Basal cell of epidermis	Epithelial cell
Basal cell of epithelium of bronchus	Epithelial cell
Basal cell of epithelium of trachea	Epithelial cell
Basal cell of olfactory epithelium	Epithelial cell
Basal cell of prostate epithelium	Epithelial cell
Basal proper cell of olfactory epithelium	Epithelial cell
Beam cell	Epithelial cell
Border cell of cochlea	Epithelial cell
Bronchial epithelial cell	Epithelial cell
Brush border cell of the proximal tubule	Epithelial cell
Chief cell of parathyroid gland	Epithelial cell
Chromaffin cell	Epithelial cell
Chromophil cell of anterior pituitary gland	Epithelial cell
Claudius cell	Epithelial cell
Clear cell	Epithelial cell
Colon epithelial cell	Epithelial cell
Coloncyte	Epithelial cell
Columnar/cuboidal epithelial cell	Epithelial cell
Companion cell	Epithelial cell
Conjunctival epithelial cell	Epithelial cell
Corneal epithelial cell	Epithelial cell
Cortical cell of adrenal gland	Epithelial cell
Cortical thymic epithelial cell	Epithelial cell
Cumulus cell	Epithelial cell
Deiters cell	Epithelial cell
Dental pulp cell	Epithelial cell
Distal tubular cell	Epithelial cell
Distal tubule & loop of Henle cell	Epithelial cell
Duct epithelial cell	Epithelial cell
Eccrine cell	Epithelial cell
Endocrine-paracrine cell of prostate gland	Epithelial cell
Enterochromaffin-like cell	Epithelial cell
Epidermal cell	Epithelial cell
Epithelial cell	Epithelial cell
Epithelial cell of alimentary canal	Epithelial cell
Epithelial cell of alveolus of lung	Epithelial cell
Epithelial cell of amnion	Epithelial cell
Epithelial cell of cervix	Epithelial cell
Epithelial cell of distal tubule	Epithelial cell
Epithelial cell of endometrial gland	Epithelial cell
Epithelial cell of esophagus	Epithelial cell
Epithelial cell of gall bladder	Epithelial cell
Epithelial cell of gallbladder	Epithelial cell
Epithelial cell of lacrimal sac	Epithelial cell
Epithelial cell of large intestine	Epithelial cell
Epithelial cell of lung	Epithelial cell
Epithelial cell of nephron	Epithelial cell
Epithelial cell of pancreas	Epithelial cell
Epithelial cell of prostate	Epithelial cell
Epithelial cell of proximal tubule	Epithelial cell
Epithelial cell of proximal tubule segment 1	Epithelial cell
Epithelial cell of proximal tubule segment 2	Epithelial cell
Epithelial cell of proximal tubule segment 3	Epithelial cell
Epithelial cell of skin gland	Epithelial cell
Epithelial cell of small intestine	Epithelial cell
Epithelial cell of stomach	Epithelial cell
Epithelial cell of sweat gland	Epithelial cell
Epithelial cell of thymus	Epithelial cell
Epithelial cell of thyroid gland	Epithelial cell
Epithelial cell of uterus	Epithelial cell
Epithelial progenitor cell of proximal tubule	Epithelial cell
External pillar cell of cochlea	Epithelial cell
Fallopian tube secretory epithelial cell	Epithelial cell
Follicular cell	Epithelial cell
Follicular epithelial cell	Epithelial cell
Foveolar cell of stomach	Epithelial cell
GIP cell	Epithelial cell
Globose cell of olfactory epithelium	Epithelial cell
Glomerular cell	Epithelial cell
Glomerular mesangial cell	Epithelial cell
Gonadotrope precursor cell	Epithelial cell
Gonadotrope progenitor cell	Epithelial cell
Gonadtroph	Epithelial cell
Granular cell of epidermis	Epithelial cell
Hensen cell	Epithelial cell
Hillock cell	Epithelial cell
Hormone-sensing mammary epithelial cell	Epithelial cell
Human rheumatoid synovial cell(HRSC)	Epithelial cell
Inner phalangeal cell	Epithelial cell
Interdental cell of cochlea	Epithelial cell
Interfollicular epidermis basal cell	Epithelial cell
Interfollicular epidermis basal committed cell	Epithelial cell
Interstitial cell of Cajal	Epithelial cell
Intestinal epithelial cell	Epithelial cell
Ionocyte	Epithelial cell
Iris pigment epithelial cell	Epithelial cell
Isthmus cell	Epithelial cell
Keratinized squamous cell of esophagus	Epithelial cell
Kidney afferent arteriole cell	Epithelial cell
Kidney collecting duct epithelial cell	Epithelial cell
Kidney collecting duct intercalated cell	Epithelial cell
Kidney collecting duct principal cell	Epithelial cell
Kidney connecting tubule epithelial cell	Epithelial cell
Kidney corpuscule cell	Epithelial cell
Kidney cortex collecting duct principal cell	Epithelial cell
Kidney distal convoluted tubule epithelial cell	Epithelial cell
Kidney distal tubule epithelial cell	Epithelial cell
Kidney efferent arteriole cell	Epithelial cell
Kidney epithelial cell	Epithelial cell
Kidney glomerular epithelial cell	Epithelial cell
Kidney loop of Henle ascending limb epithelial cell	Epithelial cell
Kidney loop of Henle cortical thick ascending limb epithelial cell	Epithelial cell
Kidney loop of Henle descending limb epithelial cell	Epithelial cell
Kidney loop of Henle epithelial cell	Epithelial cell
Kidney loop of Henle thick ascending limb epithelial cell	Epithelial cell
Kidney loop of Henle thin ascending limb epithelial cell	Epithelial cell
Kidney loop of Henle thin descending limb epithelial cell	Epithelial cell
Kidney proximal convoluted tubule epithelial cell	Epithelial cell
Kidney proximal straight tubule epithelial cell	Epithelial cell
Limbal superficial cell	Epithelial cell
Lower outer root sheath basal layer cell	Epithelial cell
Luminal cell of prostate epithelium	Epithelial cell
Luminal epithelial cell of mammary gland	Epithelial cell
Lymphatic epithelial cell	Epithelial cell
M cell of gut	Epithelial cell
Macula densa cell	Epithelial cell
Macula densa epithelial cell	Epithelial cell
Mammary alveolar cell	Epithelial cell
Mammary gland epithelial cell	Epithelial cell
Mature sertoli cell	Epithelial cell
Medullary thymic epithelial cell	Epithelial cell
Medullary thymic epithelial cell type 4	Epithelial cell
Meningothelial cell	Epithelial cell
Merkel cell	Epithelial cell
Mesonephric nephron tubule epithelial cell	Epithelial cell
Midzonal region hepatocyte	Epithelial cell
Mucous cell of stomach	Epithelial cell
Mucous neck cell	Epithelial cell
Nasopharyngeal epithelial cell	Epithelial cell
Nasopharyngeal epithelial cell of ectoderm	Epithelial cell
Nasopharyngeal epithelial cell of mesoderm	Epithelial cell
Nephron tubule epithelial cell	Epithelial cell
Neurecto-epithelial cell	Epithelial cell
Non PT tubular cell	Epithelial cell
Odontoblast	Epithelial cell
Olfactory epithelial cell	Epithelial cell
Olfactory epithelial supporting cell	Epithelial cell
Outer root sheath basal layer cell	Epithelial cell
Outer root sheath cell	Epithelial cell
Outer sulcus cell	Epithelial cell
Ovarian surface epithelial cell	Epithelial cell
Pancreatic centro-acinar cell	Epithelial cell
Parafollicular cell	Epithelial cell
Parietal epithelial cell	Epithelial cell
Peptic cell	Epithelial cell
Peritubular myoid cell	Epithelial cell
Pigmented epithelial cell	Epithelial cell
Pillar cell	Epithelial cell
Placental epithelial cell	Epithelial cell
Podocyte	Epithelial cell
Portal vein epithelial cell	Epithelial cell
Pre-alveolar type-1 transitional cell	Epithelial cell
Pre-ameloblast	Epithelial cell
Pre-peptic cell	Epithelial cell
Pre-sertoli cell	Epithelial cell
Prickle cell	Epithelial cell
Progenitor cell of mammary luminal epithelium	Epithelial cell
Pulmonary ionocyte	Epithelial cell
Quiescent ameloblast	Epithelial cell
Quiescent basal cell	Epithelial cell
Renal alpha-intercalated cell	Epithelial cell
Renal beta-intercalated cell	Epithelial cell
Renal intercalated cell	Epithelial cell
Renal principal cell	Epithelial cell
Renal tubular cell	Epithelial cell
Respiratory basal cell	Epithelial cell
Respiratory epithelial cell	Epithelial cell
Retinal pigment epithelial cell	Epithelial cell
Root cell	Epithelial cell
Sertoli cell	Epithelial cell
Sheath cell	Epithelial cell
Simple columnar epithelial cell	Epithelial cell
Spindle cell	Epithelial cell
Squamous epithelial cell	Epithelial cell
Stratified epithelial cell	Epithelial cell
Strial basal cell	Epithelial cell
Strial intermediate cell	Epithelial cell
Strial marginal cell	Epithelial cell
Submucosal gland epithelial cell	Epithelial cell
Superficial cell	Epithelial cell
Supporting cell of cochlea	Epithelial cell
Supporting cell of vestibular epithelium	Epithelial cell
Surface mucosal cell of stomach	Epithelial cell
Terminally differentiated corneal epithelial cell	Epithelial cell
Thoracic aorta endothelial cell	Epithelial cell
Thymic epithelial progenitor cell	Epithelial cell
Thyroid follicular cell	Epithelial cell
Tracheal epithelial cell	Epithelial cell
Transitional epithelial cell	Epithelial cell
Tubule cell	Epithelial cell
Tuft cell of colon	Epithelial cell
Tuft cell of small intestine	Epithelial cell
Tympanic border cell	Epithelial cell
Type B synovial cell	Epithelial cell
Type I cell of carotid body	Epithelial cell
Ureter urothelial cell	Epithelial cell
Ureteric bud cell	Epithelial cell
Ureteric bud tip cell	Epithelial cell
Urethra urothelial cell	Epithelial cell
Urothelial cell	Epithelial cell
Vagina squamous cell	Epithelial cell
Epithelial-mesenchymal cell	Epithelial-mesenchymal cell
Activated fetal derived definitive erythrocyte	Erythrocyte
Erythroblast	Erythrocyte
Erythrocyte	Erythrocyte
Erythroid cell	Erythrocyte
Erythroid progenitor cell	Erythrocyte
Late erythrocyte	Erythrocyte
Primitive red blood cell	Erythrocyte
Proerythroblast	Erythrocyte
CD4-positive, alpha-beta exhausted T cell	Exhausted T cell
CD8-positive, alpha-beta exhausted T cell	Exhausted T cell
Exhausted T cell	Exhausted T cell
Adipocyte	Fat cell
Beige adipocyte	Fat cell
Brown fat cell	Fat cell
Fat cell	Fat cell
White fat cell	Fat cell
Activated hepatic stellate cell	Fibroblast
Adventitial cell	Fibroblast
Adventitial fibroblast	Fibroblast
Aging-dependent regulatory cell	Fibroblast
Alveolar type 1 fibroblast cell	Fibroblast
Alveolar type 2 fibroblast cell	Fibroblast
Antigen-presenting CAF	Fibroblast
Arachnoid barrier cell	Fibroblast
Brown preadipocyte	Fibroblast
Cancer-associated fibroblast	Fibroblast
Cardiac ventricle fibroblast	Fibroblast
Classical cancer associated fibroblast	Fibroblast
Cycling cancer-associated fibroblast	Fibroblast
Developmental CAF	Fibroblast
Embryonic fibroblast	Fibroblast
Fibroblast	Fibroblast
Fibroblast of breast	Fibroblast
Fibroblast of cardiac tissue	Fibroblast
Fibroblast of choroid plexus	Fibroblast
Fibroblast of connective tissue of prostate	Fibroblast
Fibroblast of dermis	Fibroblast
Fibroblast of lung	Fibroblast
Fibroblast of lymphatic vessel	Fibroblast
Fibroblast of mammary gland	Fibroblast
Fibroblast of papillary layer of dermis	Fibroblast
Fibroblast of pulmonary artery	Fibroblast
Fibroblast of skin of back	Fibroblast
Fibroblast of the aortic adventitia	Fibroblast
Fibroblast of tunica adventitia of artery	Fibroblast
Fibroblast of villous mesenchyme	Fibroblast
Fibroblastic reticular cell	Fibroblast
FibSmo cell	Fibroblast
Foreskin fibroblast	Fibroblast
Hepatic portal fibroblast	Fibroblast
Hepatic stellate cell	Fibroblast
Inflammatory CAF	Fibroblast
Kidney interstitial fibroblast	Fibroblast
Limbal fibroblast	Fibroblast
Lymph node marginal reticular cell	Fibroblast
Marrow fibroblast	Fibroblast
Matrix CAF	Fibroblast
Matrix fibroblast	Fibroblast
Mesothelial fibroblast	Fibroblast
Muscle fibroblast	Fibroblast
Myofibroblast CAF	Fibroblast
Myofibroblastic cancer-associated fibroblast	Fibroblast
Ocular fibroblast	Fibroblast
Onychofibroblast	Fibroblast
Optic choroid fibroblast	Fibroblast
Ovarian fibroblast	Fibroblast
Pancreatic stellate cell	Fibroblast
Preadipocyte	Fibroblast
Proliferating fibroblast	Fibroblast
Pulmonary interstitial fibroblast	Fibroblast
Quiescent fibroblast	Fibroblast
Quiescent Hepatic stellate cell	Fibroblast
Reticular cell	Fibroblast
Skin fibroblast	Fibroblast
Splenic fibroblast	Fibroblast
Synovial intimal fibroblast	Fibroblast
Synovial subintimal fibroblast	Fibroblast
Vascular CAF	Fibroblast
Vascular leptomeningeal cell	Fibroblast
Villi fibroblast	Fibroblast
Foam cell	Foam cell
Follicle stem cell	Follicle stem cell
Fusiform cerebral cell	Fusiform cerebral cell
Dictyotene cell	Germ cell
Differentiated spermatogonium	Germ cell
Elongating spermatid	Germ cell
Female germ cell	Germ cell
Female germ line stem cell	Germ cell
Germ cell	Germ cell
Late spermatogonium	Germ cell
Leptotene	Germ cell
Male germ line stem cell (sensu Vertebrata)	Germ cell
Oocyte	Germ cell
Oogonial cell	Germ cell
Pachytene	Germ cell
Primordial germ cell	Germ cell
Sperm	Germ cell
Spermatid	Germ cell
Spermatogonium	Germ cell
Glandular cell	Glandular cell
Glandular cell of esophagus	Glandular cell
Glandular epithelial cell	Glandular cell
Parietal cell	Glandular cell
Seminal vesicle glandular cell	Glandular cell
Astrocyte of the spinal cord	Glial cell
Bergmann glial cell	Glial cell
Enteric glial cell	Glial cell
Floor plate cell	Glial cell
Glial cell	Glial cell
Mature astrocyte	Glial cell
Mature microglial cell	Glial cell
Mature oligodendrocyte	Glial cell
Myelinating glial cell	Glial cell
Myelinating Schwann cell	Glial cell
NG2-glia cell	Glial cell
Olfactory ensheathing cell	Glial cell
Olfactory unsheathing cell	Glial cell
Pituicyte	Glial cell
Radial glial cell	Glial cell
Roof plate cell	Glial cell
Satellite glial cell	Glial cell
Tanycyte	Glial cell
Glioblast	Glioblast
Glioblast (sensu Vertebrata)	Glioblast
Bronchial goblet cell	Goblet cell
Colon goblet cell	Goblet cell
Duodenal goblet cell	Goblet cell
Gastric goblet cell	Goblet cell
Goblet cell	Goblet cell
Goblet progenitor cell	Goblet cell
Ileal goblet cell	Goblet cell
Immature Goblet cell	Goblet cell
Intestine goblet cell	Goblet cell
Large intestine goblet cell	Goblet cell
Lung goblet cell	Goblet cell
Nasal mucosa goblet cell	Goblet cell
Pyloric gastric gland goblet cell	Goblet cell
Respiratory goblet cell	Goblet cell
Small intestine goblet cell	Goblet cell
Tracheal goblet cell	Goblet cell
Granule cell	Granule cell
Basophil	Granulocyte
Basophil;Granulocyte	Granulocyte
Eosinophil	Granulocyte
Granulocyte	Granulocyte
Immature neutrophil	Granulocyte
Neutrophil	Granulocyte
Neutrophil progenitor cell	Granulocyte
Proliferating granulocyte	Granulocyte
Tumor-associated neutrophil	Granulocyte
Granulocytic-UNK	Granulocytic-UNK
Granulosa cell	Granulosa cell
Pre-granulosa cell	Granulosa cell
Group 2 innate lymphoid cell	Group 2 innate lymphoid cell
Group 2 innate lymphoid cell, human	Group 2 innate lymphoid cell
Innate lymphoid cell Type 2	Group 2 Innate Lymphoid Cell
Nuocyte	Group 2 innate lymphoid cell
Group 3 innate lymphoid cell, human	Group 3 innate lymphoid cell, human
Hair follicle cell	Hair follicle cell
Upper outer root sheath basal layer cell	Hair follicle cell
CD4-positive helper T cell	Helper T cell
Helper T cell	Helper T cell
T follicular helper cell	Helper T cell
T-helper 1 cell	Helper T cell
T-helper 17 cell	Helper T cell
T-helper 2 cell	Helper T cell
T-helper 22 cell	Helper T cell
T-helper 9 cell	Helper T cell
Hematopoietic stem cell	Hematopoietic stem cell
Hepatic oval stem cell	Hepatic oval stem cell
Centrilobular region hepatocyte	Hepatocyte
Hepatocyte	Hepatocyte
Mature hepatocyte	Hepatocyte
Periportal region hepatocyte	Hepatocyte
Hodgkin and reed–sternberg cell	Hodgkin and reed–sternberg cell
Idiopathic pulmonary fibrosis cell	Idiopathic pulmonary fibrosis cell
ILC1	ILC1
ILC1, human	ILC1
Inflammatory cell	Inflammatory cell
Basket cell	Inhibitory interneuron
Caudal ganglionic eminence derived GABAergic cortical interneuron	Inhibitory interneuron
GABAergic interneuron	Inhibitory interneuron
Inhibitory interneuron	Inhibitory interneuron
Inhibitory motor neuron	Inhibitory interneuron
Long-range projecting sst GABAergic cortical interneuron (Mmus)	Inhibitory interneuron
Medial ganglionic eminence derived GABAergic cortical interneuron	Inhibitory interneuron
Intermediate progenitor cell	Intermediate progenitor cell
Interneuron	Interneuron
Interstitial cell	Interstitial cell
Enteroendocrine cell of colon	Intestinal enteroendocrine cell
Enteroendocrine cell of small intestine	Intestinal enteroendocrine cell
Intestinal enteroendocrine cell	Intestinal enteroendocrine cell
Corneocyte	Keratinocyte
Corneocyte-like cell	Keratinocyte
Cycling keratinocyte	Keratinocyte
Differentiated keratinocyte	Keratinocyte
Keratinocyte	Keratinocyte
Squamous cell of epidermis	Keratinocyte
Stratified keratinocyte	Keratinocyte
Tumor-specific keratinocyte	Keratinocyte
Keratocyte	Keratocyte
Kidney collecting duct cell	Kidney collecting duct cell
Juxtaglomerular complex cell	Kidney cortical cell
Kidney cortical cell	Kidney cortical cell
Kidney granular cell	Kidney cortical cell
Nephrogenic zone cell	Kidney cortical cell
Kidney medulla cell	Kidney medulla cell
Papillary tips cell	Kidney medulla cell
Kidney tubule cell	Kidney tubule cell
Leydig cell	Leydig cell
Proliferating luminal cell	Luminal cell
Lymphangioleiomyomatosis cell(LAMcore)	Lymphangioleiomyomatosis cell(LAMcore)
Lymphoid tissue–inducer cell	Lymphoid tissue–inducer cell
Adipose macrophage	Macrophage
Alternatively activated macrophage	Macrophage
Alveolar macrophage	Macrophage
Bone marrow macrophage	Macrophage
Border associated macrophage	Macrophage
Central nervous system macrophage	Macrophage
Choroid-plexus macrophage	Macrophage
Cochlea macrophage	Macrophage
Colon macrophage	Macrophage
Cycling macrophage	Macrophage
Hofbauer cell	Macrophage
Homeostatic macrophage	Macrophage
Inflammatory macrophage	Macrophage
Kidney resident macrophage	Macrophage
Kupffer cell	Macrophage
Lipid-associated macrophage	Macrophage
Lipid-associated macrophage(LAM)	Macrophage
Lung macrophage	Macrophage
Lymph node macrophage	Macrophage
Macrophage	Macrophage
Macrophage dendritic cell progenitor	Macrophage
Mature macrophage	Macrophage
Meningeal macrophage	Macrophage
Mononuclear phagocyte	Macrophage
Peritoneal macrophage	Macrophage
Perivascular macrophage	Macrophage
Pleural macrophage	Macrophage
Proliferating alveolar macrophage	Macrophage
Proliferating kupffer cell	Macrophage
Proliferating tumor-associated macrophage	Macrophage
Pulmonary interstitial macrophage	Macrophage
Splenic macrophage	Macrophage
Splenic red pulp macrophage	Macrophage
Suppressor macrophage	Macrophage
Synovium macrophage	Macrophage
Thymic macrophage	Macrophage
Tissue-resident macrophage	Macrophage
Tumor-associated macrophage	Macrophage
Macrophages-dendritic CD163+ cell	Macrophages-dendritic CD163+ cell
Mast cell	Mast cell
Mature NK T cell	Mature NK T cell
Naive NKT17 cell	Mature NK T cell
Proliferating mature NK T cell	Mature NK T cell
Type 17 NK T cell	Mature NK T cell
Type I NK T cell	Mature NK T cell
Type II NK T cell	Mature NK T cell
Medial and distal segment cell	Medial and distal segment cell
Mature megakaryocyte	Megakaryocyte
Megakaryocyte	Megakaryocyte
Megakaryocyte progenitor cell	Megakaryocyte
Melanocyte	Melanocyte
Melanocyte stimulating hormone secreting cell	Melanocyte stimulating hormone secreting cell
CD4-positive, alpha-beta memory T cell	Memory T cell
CD8-positive, alpha-beta memory T cell	Memory T cell
Central memory CD4-positive, alpha-beta T cell	Memory T cell
Central memory CD8-positive, alpha-beta T cell	Memory T cell
Central memory T cell	Memory T cell
Circulating effector memory T cell	Memory T cell
Effector memory CD4-positive, alpha-beta T cell	Memory T cell
Effector memory CD8-positive, alpha-beta T cell	Memory T cell
Effector memory CD8-positive, alpha-beta T cell, terminally differentiated	Memory T cell
Effector memory T cell	Memory T cell
Finally highly effector (TEMRA) memory T cell	Memory T cell
Memory T cell	Memory T cell
Tissue-resident memory T cell	Memory T cell
Dental papilla cell	Mesenchymal cell
Endocardial cushion cell	Mesenchymal cell
Fibro/adipogenic progenitor cell	Mesenchymal cell
Mesenchymal cell	Mesenchymal cell
Mesenchyme cell	Mesenchymal cell
Pre-tubular aggregate cell	Mesenchymal cell
Amnion mesenchymal stem cell	Mesenchymal stem cell
Amniotic stem cell	Mesenchymal stem cell
Angioblastic mesenchymal cell	Mesenchymal stem cell
Hepatic mesenchymal stem cell	Mesenchymal stem cell
Mesenchymal stem cell	Mesenchymal stem cell
Mesenchymal stem cell of adipose tissue	Mesenchymal stem cell
Mesenchymal stem cell of the bone marrow	Mesenchymal stem cell
Mesenchymal stem cell of umbilical cord	Mesenchymal stem cell
Mesenchymal stem cell of Whartons jelly	Mesenchymal stem cell
Metanephric mesenchyme stem cell	Mesenchymal stem cell
Septum transversum mesenchyme cell	Mesenchyme cell
Anterior intermediate mesoderm cell	Mesodermal cell
Hemangioblast	Mesodermal cell
Mesodermal cell	Mesodermal cell
Paraxial cell	Mesodermal cell
Posterior intermediate mesoderm	Mesodermal cell
Mesothelial cell	Mesothelial cell
Cycling microglial cell	Microglial cell
Homeostatic microglial cell	Microglial cell
Lipid droplet-accumulating microglia cell	Microglial cell
Macroglial cell	Microglial cell
Microglial cell	Microglial cell
Resting microglial cell	Microglial cell
Alveolar monocyte	Monocyte
CD14-low, CD16-positive monocyte	Monocyte
CD14-positive monocyte	Monocyte
CD14-positive, CD16-negative classical monocyte	Monocyte
CD14-positive, CD16-positive monocyte	Monocyte
Circulating monocyte	Monocyte
Classical monocyte	Monocyte
Early alveolar monocyte	Monocyte
Intermediate monocyte	Monocyte
Late alveolar monocyte	Monocyte
Mature monocyte	Monocyte
Monocyte	Monocyte
Monocyte precursor	Monocyte
Non-classical monocyte	Monocyte
Proliferating promonocyte	Monocyte
Promonocyte	Monocyte
Mueller cell	Mueller cell
Adepithelial cell	Muscle cell
Atrioventricular canal cell	Muscle cell
Muscle cell	Muscle cell
Muscle precursor cell	Muscle cell
Myeloblast	Myeloblast
Myelocyte	Myelocyte
Proliferating myeloid cell	Myeloid cell
Myeloid suppressor cell	Myeloid suppressor cell
Polymorphonuclear myeloid-derived suppressor cell	Myeloid suppressor cell
Polymorphonuclear myeloid-derived suppressor(PMN-MDSC) cell	Myeloid suppressor cell
Myoblast	Myoblast
Myoepithelial cell	Myoepithelial cell
Myoepithelial cell of lactiferous alveolus	Myoepithelial cell
Myoepithelial cell of mammary gland	Myoepithelial cell
Cancer-associated myofibroblast	Myofibroblast cell
Myofibroblast cell	Myofibroblast cell
Myoblast;Myotube	Myotube
Myotube	Myotube
Naive T cell	Naive T cell
Naive thymus-derived CD4-positive, alpha-beta T cell	Naive T cell
Naive thymus-derived CD8-positive, alpha-beta T cell	Naive T cell
Naive regulatory T cell	Naive T cell;Regulatory T cell
CD16-negative natural killer cell	Natural killer cell
CD16-negative, CD56-bright natural killer cell, human	Natural killer cell
CD16-positive natural killer cell	Natural killer cell
CD16-positive, CD56-dim natural killer cell, human	Natural killer cell
CD56bright Natural killer cell	Natural killer cell
CD56dim Natural killer cell	Natural killer cell
CD56-positive natural killer cell	Natural killer cell
Circulating natural killer cell	Natural killer cell
Hepatic pit cell	Natural killer cell
Immature natural killer cell	Natural killer cell
Immature pit cell	Natural killer cell
Mature natural killer cell	Natural killer cell
Mature pit cell	Natural killer cell
Natural killer cell	Natural killer cell
Pre-natural killer cell	Natural killer cell
Pro-NK cell	Natural killer cell
Resting natural killer cell	Natural killer cell
Cancer stem cell	Neoplastic cell
Epithelial cancer cell	Neoplastic cell
Malignant cell	Neoplastic cell
Malignant mesothelioma cell	Neoplastic cell
Neoplastic cell	Neoplastic cell
Noval lymphangioleiomyomatosis cell	Neoplastic cell
Tumor epithelial cell	Neoplastic cell
Nephron	Nephron
Caudal thalamic neural progenitor cell	Neural progenitor cell
Rostral pretecal neural progenitor cell	Neural progenitor cell
Rostral thalamic neural progenitor cell	Neural progenitor cell
Ventricular zone progenitor cell	Neural progenitor cell
Cortical neuroblast	Neuroblast (sensu Vertebrata)
Granule cell precursor	Neuroblast (sensu Vertebrata)
Neural crest derived neuroblast	Neuroblast (sensu Vertebrata)
Neuroblast (sensu Vertebrata)	Neuroblast (sensu Vertebrata)
Chromaffin cell of adrenal gland	Neuroendocrine cell
Corticotroph	Neuroendocrine cell
Immature chromaffin cell	Neuroendocrine cell
Lung neuroendocrine cell	Neuroendocrine cell
Mammotroph	Neuroendocrine cell
Neuroendocrine cell	Neuroendocrine cell
Non-neuroendocrine cell	Neuroendocrine cell
Somatotroph	Neuroendocrine cell
Thyrotroph	Neuroendocrine cell
Afferent neuron	Neuron
Arc+ neuron	Neuron
Autonomic neuron	Neuron
Cajal-Retzius cell	Neuron
Callosal projection neuron	Neuron
Cerebellar granule cell	Neuron
Cerebellar neuron	Neuron
Cerebellar nuclei excitatory neuron	Neuron
Cerebellar stellate cell	Neuron
Cerebellum glutamatergic neuron	Neuron
Cerebral cortex pyramidal neuron	Neuron
Chandelier cell	Neuron
Cholinergic neuron	Neuron
CNS neuron (sensu Vertebrata)	Neuron
Cortical excitatory neuron	Neuron
Cortical granule cell	Neuron
Cortical upper layer neuron	Neuron
Corticothalamic-projecting glutamatergic cortical neuron	Neuron
D1 dopamine receptor-expressing medium spiny neuron	Neuron
D1 medium spiny neuron	Neuron
D2 dopamine receptor-expressing medium spiny neuron	Neuron
Dopaminergic neuron	Neuron
Enteric neuron	Neuron
Epithalamic neuron	Neuron
Excitatory neuron	Neuron
GABAergic neuron	Neuron
Ganglionic neuron	Neuron
Glutamatergic neuron	Neuron
Hippocampal neuron	Neuron
Immature neuron	Neuron
L1 neuron	Neuron
L5–6 neuron	Neuron
Layer 2–4 neuron	Neuron
Magnocellular neurosecretory cell	Neuron
Martinotti neuron	Neuron
Mature granule cell	Neuron
Mature inner hair cell	Neuron
Mature neuron	Neuron
Mechanoreceptor cell	Neuron
Medium spiny neuron	Neuron
Mitral cell	Neuron
Mossy cell	Neuron
Motor neuron	Neuron
Neural progenitor cell	Neuron
Neuron	Neuron
Non-peptidergic nociceptive neuron	Neuron
Noradrenergic neuron	Neuron
Nuclear transitory zone neuron	Neuron
Posterior lateral line ganglion neuron	Neuron
Premature GABAergic neuron	Neuron
Prethalamic neuron	Neuron
Pyramidal neuron	Neuron
Rostral pretectal neuron	Neuron
Serotonergic neuron	Neuron
Striatal neuron	Neuron
Superior colliculus neuron	Neuron
Notochordal cell	Notochordal cell
Nucleus pulposus cell of intervertebral disc	Nucleus pulposus cell of intervertebral disc
Immature oligodendrocyte	Oligodendrocyte
Immune oligodendrocyte	Oligodendrocyte
Oligodendrocyte	Oligodendrocyte
Proliferating oligodendrocyte	Oligodendrocyte
Δ cell	Pancreatic D cell
Immature type B pancreatic cell	Pancreatic endocrine cell
Pancreas exocrine glandular cell	Pancreatic endocrine cell
Pancreatic A cell	Pancreatic endocrine cell
Pancreatic A cell;Type B pancreatic cell;Pancreatic D cell;PP cell	Pancreatic endocrine cell
Pancreatic D cell	Pancreatic endocrine cell
Pancreatic endocrine cell	Pancreatic endocrine cell
Pancreatic epsilon cell	Pancreatic endocrine cell
Pancreatic PP cell	Pancreatic endocrine cell
Progenitor cell of endocrine pancreas	Pancreatic endocrine cell
Proliferating pancreatic A cell	Pancreatic endocrine cell
Type B pancreatic cell	Pancreatic endocrine cell
Paneth cell	Paneth cell
Paneth cell of anorectum	Paneth cell
Paneth cell of colon	Paneth cell
Paneth cell of epithelium of small intestine	Paneth cell
Parasympathetic neuron	Parasympathetic neuron
Peptidergic neuron	Peptidergic neuron
Brain pericyte	Pericyte
Lung pericyte	Pericyte
Mesangial cell	Pericyte
Pericyte	Pericyte
Renal interstitial pericyte	Pericyte
Peripheral nervous system neuron	Peripheral nervous system neuron
Mature cone cell	Photoreceptor cell
Photoreceptor cell	Photoreceptor cell
Photoreceptor precursor cell	Photoreceptor cell
Retinal cone cell	Photoreceptor cell
Rod photoreceptor precursor cell	Photoreceptor cell
Pinealocyte	Pinealocyte
Pituitary gland cell	Pituitary gland cell
IgA plasma cell	Plasma cell
IgG plasma cell	Plasma cell
IgM plasma cell	Plasma cell
Plasma cell	Plasma cell
Plasmablast	Plasma cell
Patelet	Platelet
Platelet	Platelet
Pneumocyte	Pneumocyte
Type I pneumocyte	Pneumocyte
Type II pneumocyte	Pneumocyte
Precursor cell	Precursor cell
Precursor memory cell	Precursor memory cell
Preosteoblast	Preosteoblast
Male gonocyte	Primordial germ cell
Professional antigen presenting cell	Professional antigen presenting cell
Adult endothelial progenitor cell	Progenitor cell
Auditory progenitor cell	Progenitor cell
Bipotent progenitor cell	Progenitor cell
Brainstem progenitor cell	Progenitor cell
C1 cell	Progenitor cell
Caudal thalamus intermediate progenitor cell	Progenitor cell
CD34+ common lymphoid progenitor cell	Progenitor cell
Circulating angiogenic cell	Progenitor cell
Circulating hematopoietic progenitor cell	Progenitor cell
Circulating progenitor cell	Progenitor cell
Comma-shaped body cell	Progenitor cell
Common lymphoid progenitor	Progenitor cell
Common myeloid progenitor	Progenitor cell
DCLK1-positive progenitor cell	Progenitor cell
Dopaminergic neuron progenitor	Progenitor cell
Dorsal progenitor cell	Progenitor cell
Duct progenitor cell	Progenitor cell
Early erythroid progenitor cell	Progenitor cell
Early lymphoid progenitor	Progenitor cell
Embryonic granule cell progenitor	Progenitor cell
Epithelial progenitor cell	Progenitor cell
Erythro-myeloid progenitor cell	Progenitor cell
Fetal hepatobiliary progenitor cell	Progenitor cell
Fibro-inflammatory progenitor cell	Progenitor cell
Granulocyte monocyte progenitor cell	Progenitor cell
Granulocytopoietic cell	Progenitor cell
Hair follicle dermal papilla cell	Progenitor cell
Hematoendothelial progenitor cell	Progenitor cell
Hormone-sensing mammary epithelial cell progenitor cell	Progenitor cell
Immature Osteoblast	Progenitor cell
Immune progenitor cell	Progenitor cell
Late erythroid progenitor cell	Progenitor cell
Long term hematopoietic stem cell	Progenitor cell
Lymphoid lineage restricted progenitor cell	Progenitor cell
Lymphoid-primed multipotent progenitor cell(LMPP)	Progenitor cell
Mast cell progenitor	Progenitor cell
Megakaryocyte-erythroid progenitor cell	Progenitor cell
Midline cell	Progenitor cell
Migratory cardiac neural crest cell	Progenitor cell
Migratory neural crest cell	Progenitor cell
MKI67-positive progenitor cell	Progenitor cell
Monocyte-dendritic cell progenitor cell	Progenitor cell
Myeloid lineage restricted progenitor cell	Progenitor cell
Nephric duct progenitor cell	Progenitor cell
Oligodendrocyte precursor cell	Progenitor cell
Osteoblast	Progenitor cell
Peripheral blood stem cell	Progenitor cell
Posterior second heart field cell	Progenitor cell
Posterior transitory zone cell	Progenitor cell
Premature osteoblast	Progenitor cell
Pre-osteoblast	Progenitor cell
Pretubular aggregate cell	Progenitor cell
Proangiogenic hematopoietic progenitor cell	Progenitor cell
Progenitor cell	Progenitor cell
Promyelocyte	Progenitor cell
Pro-neutrophil	Progenitor cell
Second heart field cell	Progenitor cell
Secretory progenitor cell	Progenitor cell
S-shaped body distal cell	Progenitor cell
S-shaped body medial cell	Progenitor cell
S-shaped body proximal cell	Progenitor cell
Thymus seeding progenitor	Progenitor cell
Transient retinal progenitor cell	Progenitor cell
Trophoblast progenitor cell	Progenitor cell
Ventral spinal cord progenitor cell	Progenitor cell
Proximal segment cell	Proximal segment cell
Purkinje cell	Purkinje cell
Activated CD4-positive, CD25-positive, CCR4-positive, alpha-beta regulatory T cell, human	Regulatory T cell
CD4-positive, alpha-beta regulatory T cell	Regulatory T cell
CD4-positive, CD25-positive, alpha-beta regulatory T cell	Regulatory T cell
CD4-positive, CD25-positive, CD127-high, alpha-beta regulatory T cell	Regulatory T cell
CD8-positive, alpha-beta regulatory T cell	Regulatory T cell
Follicular regulatory T(Tfr) cell	Regulatory T cell
Induced T-regulatory cell	Regulatory T cell
Natural T-regulatory cell	Regulatory T cell
Regulatory CD8+ T cell	Regulatory T cell
Regulatory T cell	Regulatory T cell
Suppressive regulatory T cell	Regulatory T cell
T follicular regulatory cell	Regulatory T cell
Tissue-resident regulatory T cell	Regulatory T cell
Distal renal vesicle cell	Renal vesicle cell
Renal vesicle cell	Renal vesicle cell
Reticulocyte	Reticulocyte
Retina horizontal cell	Retina horizontal cell
Retinal ganglion cell	Retinal ganglion cell
Retinal progenitor cell	Retinal progenitor cell
Retinal rod cell	Retinal rod cell
Immature Schwann cell	Schwann cell
Non-myelinating Schwann cell	Schwann cell
Schwann cell	Schwann cell
Schwann cell precursor	Schwann cell
Sebaceous gland cell	Sebaceous gland cell
Sebum secreting cell	Sebaceous gland cell
Cochlea auditory hair cell	Sensory neuron
Cochlear inner hair cell	Sensory neuron
Cochlear lesser epithelial ridge cell	Sensory neuron
Cochlear outer hair cell	Sensory neuron
Ear hair cell	Sensory neuron
Immature ear hair cell	Sensory neuron
Immature olfactory receptor cell	Sensory neuron
Mature olfactory receptor cell	Sensory neuron
Mature vomeronasal sensory neuron	Sensory neuron
Microvillous olfactory receptor neuron	Sensory neuron
Olfactory bulb interneuron	Sensory neuron
Olfactory receptor cell	Sensory neuron
Sensory hair cell	Sensory neuron
Sensory neuron	Sensory neuron
Taste receptor cell	Sensory neuron
Type C low-threshold mechanoreceptor cell	Sensory neuron
Type I taste bud cell	Sensory neuron
Type I vestibular sensory cell	Sensory neuron
Type II taste cell	Sensory neuron
Type II vestibular sensory cell	Sensory neuron
Type III taste bud cell	Sensory neuron
Vagal sensory neuron	Sensory neuron
Vestibular hair cell	Sensory neuron
Vomeronasal sensory neuron	Sensory neuron
Septum transversumal cell(STC)	Septum transversumal cell(STC)
Aortic smooth muscle cell	Smooth muscle cell
Arterial smooth muscle cell	Smooth muscle cell
Blood vessel smooth muscle cell	Smooth muscle cell
Ciliary muscle cell	Smooth muscle cell
Enteric smooth muscle cell	Smooth muscle cell
Inner muscularis cell	Smooth muscle cell
Smooth muscle cell	Smooth muscle cell
Smooth muscle cell of bladder	Smooth muscle cell
Smooth muscle cell of colon	Smooth muscle cell
Smooth muscle cell of placenta	Smooth muscle cell
Smooth muscle cell of prostate	Smooth muscle cell
Smooth muscle cell of rectum	Smooth muscle cell
Smooth muscle cell of sigmoid colon	Smooth muscle cell
Smooth muscle cell of the coronary artery	Smooth muscle cell
Smooth muscle cell of the esophagus	Smooth muscle cell
Smooth muscle cell of the pulmonary artery	Smooth muscle cell
Smooth muscle cell of trachea	Smooth muscle cell
Tracheobronchial smooth muscle cell	Smooth muscle cell
Vascular associated smooth muscle cell	Smooth muscle cell
Vascular smooth muscle progenitor cell	Smooth muscle cell
Smooth muscle myoblast	Smooth muscle myoblast
Primary spermatocyte	Spermatocyte
Round spermatocyte	Spermatocyte
Spermatocyte	Spermatocyte
Pre-spermatogonia	Spermatogonia
Spermatogonia	Spermatogonia
Sphincter 1 cell	Sphincter 1 cell
Spiral ganglion neuron	Spiral ganglion neuron
Type 1 spiral ganglion neuron	Spiral ganglion neuron
Type 2 spiral ganglion neuron	Spiral ganglion neuron
Squamous-differentiation cell	Squamous-differentiation cell
Blastemal cell	Stem cell
Bronchioalveolar stem cells	Stem cell
Buccal epithelial stem cell	Stem cell
Crypt cell	Stem cell
Cycling stem cell	Stem cell
Dental follicle cell	Stem cell
Dental pulp stem cell	Stem cell
Differentiated infundibulum cell	Stem cell
Differentiated interfollicular epidermis cell	Stem cell
Embryonic stem cell	Stem cell
Epithelial cell of stratum germinativum of esophagus	Stem cell
Epithelial fate stem cell	Stem cell
Germ line stem cell	Stem cell
Hair follicle inner bulge cell	Stem cell
Hair follicle lower bulge cell	Stem cell
Hair follicle middle bulge cell	Stem cell
Hair follicle migrating bulge cell	Stem cell
Hair follicle outer bulge cell	Stem cell
Hair follicle suprabasal bulge cell	Stem cell
Hair follicle upper bulge cell	Stem cell
Hair follicular stem cell	Stem cell
Hepatic stem cell	Stem cell
Hepatoblast	Stem cell
Infundibulum stem cell	Stem cell
Interfollicular epidermis stem cell	Stem cell
Intermediate cell	Stem cell
Intestinal crypt stem cell	Stem cell
Intestinal crypt stem cell of colon	Stem cell
Intestinal crypt stem cell of large intestine	Stem cell
Intestinal crypt stem cell of small intestine	Stem cell
Isthmus stem cell	Stem cell
Keratinocyte stem cell	Stem cell
Leydig stem cell	Stem cell
LGR5-positive stem cell	Stem cell
Limbal neural crest cell	Stem cell
Limbal stem cell	Stem cell
Limbal suprabasal cell	Stem cell
Luminal cell	Stem cell
Luminal cell of ejaculatory duct	Stem cell
Mammary stem cell	Stem cell
Mature luminal cell	Stem cell
Multi-potent skeletal muscle stem cell	Stem cell
Neural crest cell	Stem cell
Neuronal stem cell	Stem cell
Node cell	Stem cell
Osteochondral progenitor cell	Stem cell
Pluripotent stem cell	Stem cell
Proliferating stem cell	Stem cell
Prostate stem cell	Stem cell
Quiescent mammary stem cell	Stem cell
Skeletal stem cell	Stem cell
Skin stem cell	Stem cell
Somatic stem cell	Stem cell
Stem cell	Stem cell
Stem cell of apical papilla	Stem cell
Stem cell of epidermis	Stem cell
Stem cell of gastric gland	Stem cell
Sympathoblast	Stem cell
Trophoblast stem cell	Stem cell
Two-cell-like cell	Stem cell
Unrestricted somatic stem cell	Stem cell
Cardiac stromal cell	Stromal cell
Circulating fbrocyte	Stromal cell
Decidual cell	Stromal cell
Fibrocyte	Stromal cell
Interstitial cell of ovary	Stromal cell
Interstitial cell of valve	Stromal cell
Large luteal cell	Stromal cell
Leptomeningeal cell	Stromal cell
Luteal cell	Stromal cell
Lymphatic endothelial decidual cell	Stromal cell
Otic fibrocyte	Stromal cell
Periarteriolar stromal cell	Stromal cell
Prostate stromal cell	Stromal cell
Small luteal cell	Stromal cell
Stromal cell	Stromal cell
Stromal cell of bone marrow	Stromal cell
Stromal cell of endometrium	Stromal cell
Stromal cell of ovary	Stromal cell
Stromal cell of pancreas	Stromal cell
Tendon cell	Stromal cell
Tendon progenitor cell	Stromal cell
Tenoblast	Stromal cell
Theca cell	Stromal cell
Villus tip telocyte	Stromal cell
Superficial retinal vascular plexus (S-tip cell)	Superficial retinal vascular plexus (S-tip cell)
Outer root sheath suprabasal cell	Suprabasal cell
Suprabasal cell	Suprabasal cell
Sympathetic neuron	Sympathetic neuron
Alpha-beta T cell	T cell
CD4-intermediate, CD8-positive double-positive thymocyte	T cell
CD8+ tumor antigen-specific T (Tas) cell	T cell
Dendritic epidermal T cell	T cell
Double negative thymocyte	T cell
Double-positive blast	T cell
Double-positive, alpha-beta thymocyte	T cell
Early T lineage precursor	T cell
Effector memory CD45RA-positive, alpha-beta T cell, terminally differentiated	T cell
Gamma-delta T cell	T cell
Immature single positive thymocyte	T cell
Intraepithelial lymphocyte	T cell
Mature T cell	T cell
Mucosal invariant T cell	T cell
Proliferating thymocyte	T cell
T cell	T cell
Terminal effector memory T cell	T cell
Terminally differentiated CD8+ cell	T cell
Thymocyte	T cell
Tissue-resident alpha-beta T cell	T cell
Unconventional alpha-beta T cell	T cell
TER cell	TER cell
Tip cell	Tip cell
Transient cell	Transient cell
Transit amplifying cell	Transit amplifying cell
Trophectodermal cell	Trophectodermal cell
Extravillous trophoblast	Trophoblast cell
Mononuclear cytotrophoblast cell	Trophoblast cell
Placental villous trophoblast	Trophoblast cell
Spiral artery trophoblast giant cell	Trophoblast cell
Spongiotrophoblast cell	Trophoblast cell
Syncytiotrophoblast cell	Trophoblast cell
Trophoblast cell	Trophoblast cell
Trophoblast giant cell	Trophoblast cell
Unipolar brush cell	Unipolar brush cell
Heart valve cell	Valve cell
Valve cell	Valve cell
Zygote	Zygote
